# Supplementary material for: A putative ATP/GTP binding protein affects Leishmania mexicana growth in insect vectors and vertebrate hosts
Source: PLoS Negl Trop Dis. 2017 Jul 24;11(7):e0005782. doi: 10.1371/journal.pntd.0005782 (PMC5542692; doi:10.1371/journal.pntd.0005782)
Supplement: S1 Table — (XLSX) [file pntd.0005782.s004.xlsx]

## Sheet: Лист1
Name	Sequence
A_LmxM.30.2090_5'f	tgccagtacaatgccacttgag
B_LmxM.30.2090_Sat_r	cagggatcaccgaaatcttcattgcccgagaatggaaggg
C_LmxM.30.2090_Hyg_r	cggtgagttcaggctttttcattgcccgagaatggaaggg
D_Sat_LmxM.30.2090_f	gagcacaggatgacgcctaaactgtatgcaggcgcccaaattg
E_Hyg-NcoI_LmxM.30.2090_f	gggcaaaggaatagccatggactgtatgcaggcgcccaaattg
F_LmxM.30.2090_3'r	tcgtggctgtgtgcgacc
G_LmxM.30.2090_f	agtgtctacgacgtagcgagcg
H_LmxM.30.2090_r	tctctctccatcgacatcacagc
SAT_5'f	atgaagatttcggtgatccctg
SAT_3'r	ttaggcgtcatcctgtgctc
Hyg_5'f	atgaaaaagcctgaactcaccg
Hyg_3'r	ccatggctattcctttgccctcggac
SBp_LmxM.30.2090_3'f	tgtgtgcgtgtgcttgcg
SBp_LmxM.30.2090_3'r	aggcacgctgccgttcc
SBp_LmxM.30.2090_5'f	acctcgtccgtctcgcttcc
SBp_LmxM.30.2090_5'r	acatgagcgttgaatccgaagg
SBp_LmxM.30.2090_f	tcacacggcagcaggtgc
SBp_LmxM.30.2090_r	acccgctccagctccttcc
SBp_SAT_f	atgaagatttcggtgatccctg
SBp_SAT_r	gactcctttgcctcggtgc
SBp_Hyg_f	atgaaaaagcctgaactcaccg
SBp_Hyg_r	caacgtgacaccctgtgcac
Hyg190_f	atcggcactttgcatcgg
LmxM.30.2090_f	gcattgaaggcaagaccagt
LmxM.30.2090_r	aagcggagttgtgagaagga
PFR1Df	caaggagaacgaggagatgc
PFR1Dr	gttgtacaccgtcagctcca
SHERPf	accaggagacaagggacca
SHERPr	cgcttatcttgtccttgatgc
AMAf	ttcctcgcgtttctctttgt
AMAr	aaaatggaaatgaccgcaag
qPCR_LmxM.07.0510_f	aaccagttcacgaaggtgct
qPCR_LmxM.07.0510_r	cttcgtcgacaccgtcttct
30.2090_NcoI_f	atctgccatggtgcctgctgcgggtgacg
30.2090_3xHA_NotI_r	ggagggcggccgcttaagcgtaatctggaacatcgtatgggtaagcgtaatctggaacatcgtatgggtaagcgtaatctggaacatcgtatgggtaggcagcactcgccgtg
SSU_dir	catatgcttgtttcaaggac
qPCR_LmxM.07.0510_f	aaccagttcacgaaggtgct
qPCR_LmxM.07.0510_r	cttcgtcgacaccgtcttct
qPCR_LmxM.36.1140_f	ggtgactgtggtggaggtct
qPCR_LmxM.36.1140_r	gaacgtgacgtgagaaagca
